# Supplementary material for: A Dual Approach with Organoid and CRISPR Screening Reveals ERCC6 as a Determinant of Cisplatin Resistance in Osteosarcoma
Source: Adv Sci (Weinh). 2025 Jun 6;12(28):2500632. doi: 10.1002/advs.202500632 (PMC12302615; doi:10.1002/advs.202500632)
Supplement: Supplementary file 2 — Supplemental Table 1 [file ADVS-12-2500632-s002.xlsx]

## Sheet: Sheet1
OSO Culture Medium
Basal medium	Advanced DMEM +10% FBS
Glutmax	1X
N-acetyl-cysteine	1mM
Nicotinamide	1mM
EGF	10ng/ml
FGF2	10ng/ml
FGF7	10ng/ml
FGF10	10ng/ml
R-Spondin 1	1mM
Wnt/β-Catenin Ligand	10ng/ml
