# Supplementary material for: A Dual Approach with Organoid and CRISPR Screening Reveals ERCC6 as a Determinant of Cisplatin Resistance in Osteosarcoma
Source: Adv Sci (Weinh). 2025 Jun 6;12(28):2500632. doi: 10.1002/advs.202500632 (PMC12302615; doi:10.1002/advs.202500632)
Supplement: Supplementary file 3 — Supplemental Table 2 [file ADVS-12-2500632-s003.xlsx]

## Sheet: Sheet1
TOP 10 marker genes for paired analysis of orthotopic OS and organoids
Cluster	Marker gene	Annotation
Cluster 0	SYNE2, GPR171, AC016074.2, ITK, TTN, PDE3B, EPB41, ZNF101, SELL, TCF7	T cell
Cluster 1	MS4A6A, VSIG4, F13A1, FOLR2, ANKRD22, CR1, FCGR1B, P2RY13, GSDMA, LYVE1	Macrophage
Cluster 2	PTGES, SFRP2, FGF7, MEDAG, CHI3L1, IGFBP5, LINC02392, PRSS35, WNT7B, SFRP1	Fibroblast
Cluster 3	NKG7, SIRPG, BATF, CTLA4, IFNG, TNFRSF18, GZMH, CTSW, TNFRSF4, MKI67	T cell
Cluster 4	PLA2G7, CYP27A1, ADAMDEC1, CD300E, CXCL5, CCL7, ACP5, HS3ST2, MMP8, PPBP	Macrophage
Cluster 5	MZB1, JCHAIN, IGHG2, AC012236.1, IGLL5, IGLC3, IGHG3, IGHG1, IGHG4, IGLV5-45	B cell
Cluster 6	ODAPH, TAGLN, LOX, HAPLN1, PAGE5, MFAP5, PAGE2, SFN, LRRC17, SERPINB7	Fibroblast
Cluster 7	MMP3, KRT81, YAP1, BIRC2, ITGA3, DCBLD2, MAP1B, PAWR, F3, CTSK	Osteoblast
Cluster 8	MS4A1, BANK1, FCRLA, CD19, LINC00926, SPIB, TLR10, BLK, PAX5, FCRL1	B cell
Cluster 9	SMOC2, RGS5, EGFL6, ASPN, OR51E1, LYPD1, COX4I2, HIGD1B, WFDC1, LRRC15	Vascular-associated cell
TOP 10 marker genes for mixed analysis of three organoids
Cluster	Marker gene	Annotation
Cluster 0	ADAMTS5, AC083967.1, LUM, CHI3L2, CCDC68, FOXP4-AS1, ENPEP, LRRC15, FAM178B, KRTAP13-2	Chondrocyte
Cluster 1	AKR1C2, ALDH3A1, CYP1A1, SAA1, CA9, HRCT1, TP63, SUSD2, FAM107A, AL161431.1	Cancer-Associated Fibroblasts (CAFs)
Cluster 2	UBE2C, CDK1, CCNA2, CKAP2L, PLK1, TTK, HJURP, MND1, NEK2, EXO1	Proliferating Cell
Cluster 3	CD2, CD3E, LCK, CD3G, TIGIT, GZMK, CD8A, GPR171, CD8B, CXCR6	T Cell
Cluster 4	FENDRR, SLPI, TNFRSF11B, CP, DKK1, PPID, C4orf46, PLAT, HSD17B2, TSPAN19	Epithelial Cell
Cluster 5	FPR3, FCGR2B, MS4A6A, MPEG1, LY86, LILRB2, PPBP, LILRB5, LRRC25, SIGLEC7	Macrophage
Cluster 6	LUM, TFPI2, CLU, RCAN1, SFRP4, AC083967.1, TRIB3, ADAMTS1, NDUFA4L2, CCDC151	Osteoblast
Cluster 7	MEDAG, RARRES2, MEGF10, SCX, C2CD4B, BHMT2, COMP, TSPAN11, PTGIS, ACKR4	Osteoblast
Cluster 8	APOC1, MSR1, CCL7, CCL2, CCL13, LINC02345, CCL8, CLEC12A, MMP8, MMP12	Macrophages
Cluster 9	PDGFRB, CYGB, COL4A1, SOD3, COL1A1, COL4A2, HSD11B1, LHFPL6, THY1, COL15A1	Pericytes
Cluster 10	MIR31HG, EXT1, IFIT2, BNC2, NFIB, PVT1, FGF2, ARHGAP29, CENPF, ZDHHC21	Mesenchymal Stem Cell (MSC)
Cluster 11	MMP3, PAGE5, TAGLN, LINC02154, UCA1, PAGE2, BIRC2, YAP1, CEP126, F3	Myofibroblast
Cluster 12	MZB1, JCHAIN, IGHG3, IGHG1, IGHG4, TNFRSF17, IGLV10-54, IGLV3-19, IGLL5, IGKV4-1	Plasma Cell
Cluster 13	MS4A1, BANK1, FCRLA, CD19, PAX5, BLK, TNFRSF13B, TLR10, SPIB, FCRL1	B cell
Cluster 14	CCL22, LAMP3, EBI3, CRLF2, CCL17, BX255923.2, ALOX15B, LAD1, RGS6, NCCRP1	Dendritic Cell
Cluster 15	PTN, TMSB15A, H1-1, KIF15, DRAXIN, RRM2, CENPE, LAMP5, SMCO2, H2AC14	Mast Cell
