# Supplementary material for: A Dual Approach with Organoid and CRISPR Screening Reveals ERCC6 as a Determinant of Cisplatin Resistance in Osteosarcoma
Source: Adv Sci (Weinh). 2025 Jun 6;12(28):2500632. doi: 10.1002/advs.202500632 (PMC12302615; doi:10.1002/advs.202500632)
Supplement: Supplementary file 4 — Supplemental Table 3 [file ADVS-12-2500632-s001.xlsx]

## Sheet: Sheet1
Primer	Sequence(5′-3′)
ERCC6-Forward	CCCCACTCAAGTCAAACTCAG
ERCC6-Reverse	CTGGGCGCTAGGCTCTACT
GAPDH-Forward	CAAGGTCATCCATGACAACTTTG
GAPDH-Reverse	GTCCACCACCCTGTTGCTGTAG
